# Supplementary material for: SENSH: a blockchain-based searchable encrypted data sharing scheme in smart healthcare
Source: PeerJ Comput Sci. 2025 Sep 8;11:e3166. doi: 10.7717/peerj-cs.3166 (PMC12453776; doi:10.7717/peerj-cs.3166)
Supplement: Supplemental Information 1 [file peerj-cs-11-3166-s001.zip]

Archive with 11 entries (8 files):
- code/
- code/Instruction_manual.txt
- code/python/
- code/python/AES encryption.ipynb
- code/python/Block query.ipynb
- code/python/On-off chain interactions.ipynb
- code/python/Token test.ipynb
- code/python/test.ipynb
- code/smart contract/
- code/smart contract/BF.sol
- code/smart contract/SE.sol
