# Supplementary material for: SENSH: a blockchain-based searchable encrypted data sharing scheme in smart healthcare
Source: PeerJ Comput Sci. 2025 Sep 8;11:e3166. doi: 10.7717/peerj-cs.3166 (PMC12453776; doi:10.7717/peerj-cs.3166)
Supplement: Supplemental Information 1 [file peerj-cs-11-3166-s001.zip › code/Instruction_manual.txt]

Development environment:
Remix: Online IDE for smart contracts (https://remix.ethereum.org) Ganache
Python 3.7.16 + web3 Metamask
Alliance chain: Geth node setup + Ethereum 

Contract code:
It implements functions such as data encryption, tag generation, token generation, and on-chain search. For specific details, please refer to the code. 

Python code:
Connect to the local Remix and Ganache blockchain nodes (consortium chain) using web3.py
Call the contract interface function to obtain the experimental data on the chain
Draw a comparison chart of experimental performance based on the obtained data (e.g.: Data encryption, Label generation, Token generation, Search)
Generate a PDF chart using the matplotlib library
Specific reference code
