# Supplementary material for: SENSH: a blockchain-based searchable encrypted data sharing scheme in smart healthcare
Source: PeerJ Comput Sci. 2025 Sep 8;11:e3166. doi: 10.7717/peerj-cs.3166 (PMC12453776; doi:10.7717/peerj-cs.3166)
Supplement: Supplemental Information 1 [file peerj-cs-11-3166-s001.zip › code/python/AES encryption.ipynb]

# %% [code]
# Connect to local Ethereum node using web3.py
from web3 import Web3
my_provider = Web3.HTTPProvider('http://127.0.0.1:7545')
w3 = Web3(my_provider)

# Get the latest block number
i = 0
num = w3.eth.block_number
print(num)
list1 = []

for i in range(502, num + 1):
    print(w3.eth.getBlock(i).transactions)
    if w3.eth.getBlock(i).transactions:
        list1.append(w3.eth.getBlock(i).transactions)

# %% [code]
# Retrieve the latest block information on the Ethereum blockchain
# https://web3py.readthedocs.io/en/stable/web3.eth.html
w3.eth.get_block('latest')

# %% [code]
from Crypto.Cipher import AES
from Crypto.Util.Padding import pad, unpad
import os

def generate_key():
    """Generate a random AES key"""
    return os.urandom(16)  # 16-byte key for AES-128

def encrypt(plaintext, key):
    """Encrypt plaintext with the given key"""
    cipher = AES.new(key, AES.MODE_CBC)
    iv = cipher.iv
    ciphertext = cipher.encrypt(pad(plaintext, AES.block_size))
    return iv, ciphertext

def decrypt(ciphertext, key, iv):
    """Decrypt ciphertext with the given key and IV"""
    cipher_dec = AES.new(key, AES.MODE_CBC, iv)
    decrypted_text = unpad(cipher_dec.decrypt(ciphertext), AES.block_size)
    return decrypted_text

def to_bytes32(data):
    """Convert byte array to bytes32"""
    if len(data) > 32:
        return data[:32]  # Truncate to 32 bytes
    elif len(data) < 32:
        return data.ljust(32, b'\x00')  # Pad to 32 bytes
    return data

# Example usage
if __name__ == "__main__":
    key = generate_key()
    plaintext = b"tr-woman-dsdsdsdf"
    
    # Encrypt
    iv, ciphertext = encrypt(plaintext, key)
    
    # Convert ciphertext to bytes32
    ciphertext_bytes32 = to_bytes32(ciphertext)
    
    # Output in hex format
    # print(f"Ciphertext (bytes32): {'0x' + ciphertext_bytes32.hex()}")  # with 0x prefix

    # Decrypt
    decrypted_text = decrypt(ciphertext, key, iv)
    # print(f"Decrypted text: {decrypted_text.decode()}")

# %% [code]
print(f"Ciphertext: {ciphertext}")

# %% [code]
# Output in hexadecimal format
print(f"Ciphertext (bytes32): {'0x' + ciphertext_bytes32.hex()}")  # Prefix with 0x

# %% [code]
print(f"Decryptedtext: {decrypted_text.decode()}")

# %% [code]
# Retrieve the latest block information on the Ethereum blockchain
# https://web3py.readthedocs.io/en/stable/web3.eth.html
w3.eth.get_block('latest')

# %% [code]
