# Supplementary material for: SENSH: a blockchain-based searchable encrypted data sharing scheme in smart healthcare
Source: PeerJ Comput Sci. 2025 Sep 8;11:e3166. doi: 10.7717/peerj-cs.3166 (PMC12453776; doi:10.7717/peerj-cs.3166)
Supplement: Supplemental Information 1 [file peerj-cs-11-3166-s001.zip › code/python/On-off chain interactions.ipynb]

# %% [code]
import web3
print(web3.__version__)


# %% [code]
from web3 import Web3
import time

# Connect to the Ethereum node (using Ganache as an example)
infura_url = "http://127.0.0.1:7545"
web3 = Web3(Web3.HTTPProvider(infura_url))

# Check connection
if web3.is_connected():
    print("Connected to Ethereum network")
else:
    print("Failed to connect to Ethereum network")
    exit()

# Contract address and ABI
contract_address = "0x4D82Ce84D5F74c8BA4FC0B3fD7a24F9365B26aF5"  # Replace with your contract address
contract_abi = [
    {
        "inputs": [
            {
                "internalType": "address",
                "name": "user",
                "type": "address"
            }
        ],
        "name": "authorizeUser",
        "outputs": [],
        "stateMutability": "nonpayable",
        "type": "function"
    },
    {
        "inputs": [
            {
                "internalType": "string",
                "name": "K",
                "type": "string"
            },
            {
                "internalType": "string",
                "name": "value",
                "type": "string"
            },
            {
                "internalType": "bytes32",
                "name": "encryptedValue",
                "type": "bytes32"
            }
        ],
        "name": "generateLabelAndEncryptedValue",
        "outputs": [],
        "stateMutability": "nonpayable",
        "type": "function"
    },
    {
        "inputs": [
            {
                "internalType": "address",
                "name": "user",
                "type": "address"
            }
        ],
        "name": "revokeUser",
        "outputs": [],
        "stateMutability": "nonpayable",
        "type": "function"
    },
    {
        "inputs": [],
        "stateMutability": "nonpayable",
        "type": "constructor"
    },
    {
        "inputs": [],
        "name": "getAllEncryptedValues",
        "outputs": [
            {
                "internalType": "bytes32[]",
                "name": "",
                "type": "bytes32[]"
            }
        ],
        "stateMutability": "view",
        "type": "function"
    },
    {
        "inputs": [],
        "name": "getAllLabels",
        "outputs": [
            {
                "internalType": "bytes32[]",
                "name": "",
                "type": "bytes32[]"
            }
        ],
        "stateMutability": "view",
        "type": "function"
    },
    {
        "inputs": [],
        "name": "getAuthorizedUsers",
        "outputs": [
            {
                "internalType": "address[]",
                "name": "",
                "type": "address[]"
            }
        ],
        "stateMutability": "view",
        "type": "function"
    },
    {
        "inputs": [
            {
                "internalType": "bytes32",
                "name": "label",
                "type": "bytes32"
            }
        ],
        "name": "getEncryptedValue",
        "outputs": [
            {
                "internalType": "bytes32",
                "name": "",
                "type": "bytes32"
            }
        ],
        "stateMutability": "view",
        "type": "function"
    },
    {
        "inputs": [
            {
                "internalType": "bytes32",
                "name": "label",
                "type": "bytes32"
            }
        ],
        "name": "getToken",
        "outputs": [
            {
                "internalType": "uint256",
                "name": "version",
                "type": "uint256"
            },
            {
                "internalType": "uint256",
                "name": "count",
                "type": "uint256"
            },
            {
                "internalType": "bytes32",
                "name": "tokenValue",
                "type": "bytes32"
            }
        ],
        "stateMutability": "view",
        "type": "function"
    }
]

# Create contract object
contract = web3.eth.contract(address=contract_address, abi=contract_abi)

# Replace with your wallet address and private key
my_address = "0xCc6Ac451B42A6D970746CD4ce9bc1EE0169BCBC6"
private_key = "0xdc2bbc9768aa514fdea3af9fe4b2a4c3a2cb6dcde88f243aadbce7c8e0060815"  # Never expose private key in public

# Prepare the user address
user_to_authorize = Web3.to_checksum_address("0xbeE609d44D088a450460022c99a15451368d7f4b")

# Query authorized users
authorized_users = contract.functions.getAuthorizedUsers().call()
print(f"Authorized users: {authorized_users}")

# Check if user_to_authorize is in authorized_users
if user_to_authorize in authorized_users:
    print(f"User {user_to_authorize} is already authorized.")
    
    # Ask if user wants to revoke access
    revoke = input(f"Do you want to revoke access for user {user_to_authorize}? (yes/no): ").strip().lower()
    if revoke == "yes":
        print(f"Revoking access for user {user_to_authorize}...")

        # Prepare the revoke transaction
        nonce = web3.eth.get_transaction_count(my_address)
        gas_price = Web3.to_wei(50, 'gwei')

        # Build the transaction
        tx = contract.functions.revokeUser(user_to_authorize).build_transaction({
            'chainId': 1337,  # Ganache local network ID
            'gas': 2000000,
            'gasPrice': gas_price,
            'nonce': nonce,
        })

        # Sign the transaction
        signed_tx = web3.eth.account.sign_transaction(tx, private_key)

        # Record start time
        start_time = time.time()

        # Send the transaction and wait for confirmation
        try:
            tx_hash = web3.eth.send_raw_transaction(signed_tx.rawTransaction)
            web3.eth.wait_for_transaction_receipt(tx_hash)

            # Record end time
            end_time = time.time()

            # Calculate execution time (in milliseconds)
            execution_time = (end_time - start_time) * 1000  # Convert to milliseconds
            print(f"Execution time: {execution_time:.2f} ms")
            print(f"Transaction hash: {tx_hash.hex()}")
        except Exception as e:
            print(f"An error occurred: {e}")
    else:
        print(f"User {user_to_authorize} remains authorized.")
else:
    # If not authorized, proceed to authorize
    print(f"Authorizing user {user_to_authorize}...")

    # Prepare the authorization transaction
    nonce = web3.eth.get_transaction_count(my_address)
    gas_price = Web3.to_wei(50, 'gwei')

    # Build the transaction
    tx = contract.functions.authorizeUser(user_to_authorize).build_transaction({
        'chainId': 1337,  # Ganache local network ID
        'gas': 2000000,
        'gasPrice': gas_price,
        'nonce': nonce,
    })

    # Sign the transaction
    signed_tx = web3.eth.account.sign_transaction(tx, private_key)

    # Record start time
    start_time = time.time()

    # Send the transaction and wait for confirmation
    try:
        tx_hash = web3.eth.send_raw_transaction(signed_tx.rawTransaction)
        web3.eth.wait_for_transaction_receipt(tx_hash)

        # Record end time
        end_time = time.time()

        # Calculate execution time (in milliseconds)
        execution_time = (end_time - start_time) * 1000  # Convert to milliseconds
        print(f"Execution time: {execution_time:.2f} ms")
        print(f"Transaction hash: {tx_hash.hex()}")
    except Exception as e:
        print(f"An error occurred: {e}")
        
# If user is already authorized and opts to revoke, the execution time for revocation will be measured
# If user is not authorized, the execution time for authorization will be measured

# %% [code]
