# Supplementary material for: SENSH: a blockchain-based searchable encrypted data sharing scheme in smart healthcare
Source: PeerJ Comput Sci. 2025 Sep 8;11:e3166. doi: 10.7717/peerj-cs.3166 (PMC12453776; doi:10.7717/peerj-cs.3166)
Supplement: Supplemental Information 1 [file peerj-cs-11-3166-s001.zip › code/python/Token test.ipynb]

# %% [code]
import hashlib

# FK1 is a simple hash function
def FK1(data, key):
    return hashlib.sha256(key.encode() + data.encode()).hexdigest()

def Token(K, st, l):
    K1, K2 = K
    versiong, Se, DCo, DCn = st

    # Extract state dictionary values
    DCn_st = DCn.get(l, None)
    DCo_st = DCo.get(l, None)

    if DCn_st is not None:
        versionn, countn = DCn_st
    else:
        versionn, countn = None, 0

    if DCo_st is not None:
        versiono, counto = DCo_st
        Se.add(l)  # Add l to Se
    else:
        versiono, counto = None, 0

    otk = []
    ntk = []

    # Generate old tokens (otk) for versiono
    if versiono is not None:
        for i in range(1, counto + 1):
            otk.append(FK1(f"{l}{versiono}{i}", K1))
    
    # Generate new tokens (ntk) for versionn
    if versionn is not None:
        for j in range(1, countn + 1):
            ntk.append(FK1(f"{l}{versionn}{j}", K1))

    # Updated state (st_prime) and token pair (tk)
    st_prime = (versiong, Se, DCo, DCn)
    tk = (otk, ntk)

    return st_prime, tk

# Example usage
K = ("key1", "key2")
st = (1, set(), {"item1": (1, 2)}, {"item2": (2, 3)})
l = "item1"

# Get updated state and generated tokens
st_prime, tk = Token(K, st, l)
print("Updated State:", st_prime)
print("Token:", tk)

# %% [code]
def get(tk, EMM):
    # Parse input tokens (otk, ntk) and state (DCo, DCn)
    otk, ntk = tk
    DCo, DCn = EMM
    
    # Instantiate an empty result set
    result = set()
    
    # Traverse each token in otk and check in DCo
    for otki in otk:
        if otki in DCo:
            result.add(DCo[otki])
    
    # Traverse each token in ntk and check in DCn
    for ntkj in ntk:
        if ntkj in DCn:
            result.add(DCn[ntkj])
    
    return result

# %% [code]
from cryptography.hazmat.primitives.ciphers import Cipher, algorithms, modes
from cryptography.hazmat.primitives import padding
from cryptography.hazmat.backends import default_backend
import hashlib

def Enc(key, data):
    """Encrypt function using AES in ECB mode"""
    # Check if the key is of valid length (16, 24, or 32 bytes)
    if len(key) not in [16, 24, 32]:
        raise ValueError("Invalid key size for AES. Key must be 16, 24, or 32 bytes long.")
    
    # Create AES cipher object in ECB mode
    cipher = Cipher(algorithms.AES(key), modes.ECB(), backend=default_backend())
    encryptor = cipher.encryptor()
    
    # Padding the data to ensure it is a multiple of AES block size
    padder = padding.PKCS7(algorithms.AES.block_size).padder()
    padded_data = padder.update(data) + padder.finalize()
    
    # Encrypt the padded data
    return encryptor.update(padded_data) + encryptor.finalize()

def FK1(data, key):
    """Keyed hash function FK1 using HMAC-SHA256"""
    # Check if the key is of valid length for HMAC
    if len(key) not in [16, 24, 32]:
        raise ValueError("Invalid key size for HMAC. Key must be 16, 24, or 32 bytes long.")
    
    # Create HMAC-SHA256 object and return the hash digest
    hmac = hashlib.new('sha256', data, key=key)
    return hmac.digest()

def UToken(K, st, op, ℓ, v):
    """Update Token function based on the provided pseudocode"""
    # Ensure that key K is 32 bytes long
    if len(K) != 32:
        raise ValueError("Key K must be 32 bytes long.")

    # Split K into two parts: K1 and K2
    K1, K2 = K[:16], K[16:]
    versiong, Se, DCo_st, DCn_st = st
    
    # Update the DCn state (add new label or increment count)
    if ℓ not in DCn_st:
        DCn_st[ℓ] = (versiong, 1)
    else:
        version, count = DCn_st.get(ℓ, (versiong, 0))
        count += 1
        DCn_st[ℓ] = (versiong, count)

    # Generate tokens based on values in v
    utk = []
    for val in v:
        # Create token for each value based on its label, version, and count
        count = DCn_st[ℓ][1]
        tkv_1 = FK1(ℓ.encode() + versiong.encode() + count.to_bytes(4, 'big'), K1)
        tkv_2 = Enc(K2, val.encode() + op.encode())
        utk.append((tkv_1, tkv_2))
        
        # Increment count after generating token
        DCn_st[ℓ] = (versiong, count + 1)

    # Return the updated state and generated tokens
    st_prime = (versiong, Se, DCo_st, DCn_st)
    return st_prime, utk

# Example usage
K = b'supersecretkey1234567890supersec'  # Must be exactly 32 bytes
st = ('v1', 'some_state', {}, {})  # Example state
op = 'operation'
ℓ = 'some_label'
v = ['value1', 'value2']

new_st, tokens = UToken(K, st, op, ℓ, v)
print("Updated state:", new_st)
print("Generated tokens:", tokens)

# %% [code]
def Put(utk, EMM):
    """
    Update the dictionary DCn in EMM with values from utk.
    
    :param utk: A tuple containing (tkv_1, tkv_2), where tkv_1 is a dictionary of updates.
    :param EMM: A tuple (DCo, DCn) where DCo is the original dictionary, and DCn is the dictionary to be updated.
    :return: Updated EMM with DCn modified.
    """
    # Parse EMM
    DCo, DCn = EMM
    
    # Parse utk
    tkv_1, tkv_2 = utk
    
    # Update DCn dictionary
    for key, value in tkv_2.items():
        DCn[key] = value
    
    # Return updated EMM
    return (DCo, DCn)

# Example usage
DCo = {}  # Original dictionary (could be empty or have some initial values)
DCn = {'token1': 'value1', 'token2': 'value2'}  # Existing dictionary to update
tkv_2 = {'token1': 'new_value1', 'token3': 'value3'}  # Token update information
utk = (None, tkv_2)  # Assuming tkv_1 is not needed, or use `None` if it's not used
EMM = (DCo, DCn)

updated_EMM = Put(utk, EMM)
print("Updated EMM:", updated_EMM)


# %% [code]
from cryptography.hazmat.primitives.ciphers import Cipher, algorithms, modes
from cryptography.hazmat.backends import default_backend
import base64
import os

# Helper function for encryption
def encrypt(key, plaintext):
    cipher = Cipher(algorithms.AES(key), modes.ECB(), backend=default_backend())
    encryptor = cipher.encryptor()
    padded_plaintext = plaintext + b'\0' * (16 - len(plaintext) % 16)  # Padding
    return encryptor.update(padded_plaintext) + encryptor.finalize()

# Helper function for decryption
def decrypt(key, ciphertext):
    cipher = Cipher(algorithms.AES(key), modes.ECB(), backend=default_backend())
    decryptor = cipher.decryptor()
    padded_plaintext = decryptor.update(ciphertext) + decryptor.finalize()
    return padded_plaintext.rstrip(b'\0')  # Remove padding

# Function to generate key from input (for simplicity)
def generate_key(seed):
    return seed.ljust(16, b'\0')[:16]  # Ensures the key is 16 bytes long

def rebuild_c_s(K, st, EMM):
    K1, K2 = K
    versiong, Se, DCo_st, DCn_st = st
    DCo, DCn = EMM

    # Processing the state
    V = set()
    for l in Se:
        if l in DCo_st and DCo_st[l] != '⊥':
            versiono, counto = DCo_st[l]
            DCo_st.pop(l)
            for i in range(1, counto + 1):
                otki = encrypt(K1, f"{l}{versiono}{i}".encode())
                tk = [otki]
                cti = DCo.get(otki, b'')
                Result = [cti]
                Result_plus = [cti]  # Assume the result is positive for simplicity
                Result_minus = []  # Assume no negative results for simplicity
                V.update(decrypt(K2, ct) for ct in Result_plus if ct not in Result_minus)

    # Update encrypted multi-mapping
    for v in V:
        tk1 = encrypt(K1, f"{l}{versiong}{counto}".encode())
        tk2 = encrypt(K2, v + b'edit+')
        DCn_st[l] = tk2

    # Update dictionaries
    for l in list(DCo_st.keys()):
        if l in DCn_st:
            DCn_st[l] = DCo_st[l]
        else:
            DCn_st[l] = '⊥'

    # Update state
    st_updated = (versiong + 1, Se, DCo_st, DCn_st)
    EMM_updated = (DCo, DCn_st)

    return st_updated, EMM_updated

# Example usage
K1 = generate_key(b'secretkey123456')
K2 = generate_key(b'anotherkey123456')
K = (K1, K2)

st = (1, {'l1'}, {'l1': (1, 2)}, {'l1': '⊥'})
EMM = ({b'otk1': b'ct1'}, {})

new_st, new_EMM = rebuild_c_s(K, st, EMM)
print("Updated State:", new_st)
print("Updated EMM:", new_EMM)


# %% [markdown]
The full code after merging:

# %% [code]
import hashlib

def generate_random_keys(k):
    """Generate two random keys K1 and K2 for encryption and hash computation."""
    K1 = hashlib.sha256(f"key1-{k}".encode()).hexdigest()
    K2 = hashlib.sha256(f"key2-{k}".encode()).hexdigest()
    return K1, K2

def FK1(x, K1):
    """Apply a hash function with K1 to the input string x."""
    return hashlib.sha256((x + K1).encode()).hexdigest()

def Enc(K2, v):
    """Simulate encryption by hashing the value v with K2."""
    return hashlib.sha256((v + K2).encode()).hexdigest()

def DLS_Setup(k, MM):
    """Initialize data structure and generate the initial set with encrypted values."""
    K1, K2 = generate_random_keys(k)
    st = {"versiong": 1, "𝕊𝑒": set(), "DCo_st": {}, "DCn_st": {}}
    DCo, DCn = {}, {}
    
    for i in range(len(MM)):
        l, values = MM[i]
        count, version = 1, 1
        for v in values:
            label = FK1(l + str(version) + str(count), K1)
            value = Enc(K2, v + 'edit+')
            DCo[label] = value
            st["DCo_st"][l] = (version, count)
            count += 1
    
    st["versiong"] += 1
    EMM = (DCo, DCn)
    return (K1, K2), st, EMM

def Token(K, st, l):
    """Generate tokens for the given label l, including old and new version tokens."""
    K1, K2 = K
    versiong, Se, DCo_st, DCn_st = st.values()
    
    if l in DCn_st:
        versionn, countn = DCn_st[l]
    else:
        versionn, countn = None, 0  # Initialize countn to 0

    if l in DCo_st:
        versiono, counto = DCo_st[l]
        Se.add(l)
        otk = [FK1(l + str(versiono) + str(i), K1) for i in range(1, counto + 1)]
        ntk = [FK1(l + str(versiono) + str(j), K1) for j in range(1, countn + 1)]
    else:
        versiono, counto, otk, ntk = None, None, [], []
    
    return (st, (otk, ntk))

def Get(tk, EMM):
    """Retrieve data based on tokens from the encrypted mapping."""
    otk, ntk = tk
    DCo, DCn = EMM
    Result = set()
    
    for i in range(len(otk)):
        if otk[i] in DCo:
            Result.add(DCo[otk[i]])
    
    for j in range(len(ntk)):
        if ntk[j] in DCn:
            Result.add(DCn[ntk[j]])
    
    return Result

def UToken(K, st, op, l, v):
    """Update the data structure with new values and generate update tokens."""
    K1, K2 = K
    versiong, Se, DCo_st, DCn_st = st.values()
    
    if l not in DCn_st:
        DCn_st[l] = (versiong, 1)
    else:
        version, count = DCn_st[l]
        count += 1
        DCn_st[l] = (versiong, count)
    
    utk1, utk2 = [], []
    for vi in v:
        tkv1 = FK1(l + str(versiong) + str(DCn_st[l][1]), K1)
        tkv2 = Enc(K2, vi + op)
        utk1.append(tkv1)
        utk2.append(tkv2)
    
    return (st, (utk1, utk2))

def Put(utk, EMM):
    """Update the EMM with new data based on update tokens."""
    tkv1, tkv2 = utk
    DCo, DCn = EMM
    
    for i in range(len(tkv1)):
        DCn[tkv1[i]] = tkv2[i]
    
    return (DCo, DCn)

# Example usage:
k = 123456
MM = [
    ('label1', ['tlh', 'woman','2001','001']),
    ('label2', ['tr','woman','2000','002']),
    ('label3', ['hms', 'man','1999','003'])
]

# Setup
K, st, EMM = DLS_Setup(k, MM)
print("Setup:")
print("Keys:", K)
print("State:", st)
print("EMM:", EMM)

# Token Generation
st, tokens = Token(K, st, 'label1')
print("\nTokens:")
print("State after token generation:", st)
print("Tokens:", tokens)

# Data Retrieval
result = Get(tokens, EMM)
print("\nData Retrieval Result:")
print(result)

# Update Data
op = 'edit+'
l = 'label2'
v = ['cqut', 'normal']
st, updated_tokens = UToken(K, st, op, l, v)
print("\nUpdated Tokens:")
print("State after update:", st)
print("Updated Tokens:", updated_tokens)

# Put Data
EMM = Put(updated_tokens, EMM)
print("\nUpdated EMM:")
print(EMM)

# Data Retrieval after Update
st, tokens = Token(K, st, 'label2')
result = Get(tokens, EMM)
print("\nData Retrieval Result after Update:")
print(result)

# %% [markdown]
1, setup function initializes the data 
2, token function generates a token with a specified label 
3, get function retrieves the data based on the token 
4, utoken function updates the data, generates a new token; and uses the put function to store the updated data into the EMM

# %% [code]
