# Supplementary material for: SENSH: a blockchain-based searchable encrypted data sharing scheme in smart healthcare
Source: PeerJ Comput Sci. 2025 Sep 8;11:e3166. doi: 10.7717/peerj-cs.3166 (PMC12453776; doi:10.7717/peerj-cs.3166)
Supplement: Supplemental Information 1 [file peerj-cs-11-3166-s001.zip › code/python/test.ipynb]

# %% [code]
# Connect to local Ethereum using web3.py
from web3 import Web3
my_provider = Web3.HTTPProvider('http://127.0.0.1:7545')
w3 = Web3(my_provider)

# Get the latest block number
i = 0
num = w3.eth.block_number
print(num)
list1 = []

# Loop through blocks from 502 to the latest and collect transactions
for i in range(502, num + 1):
    print(w3.eth.getBlock(i).transactions)
    if w3.eth.getBlock(i).transactions:
        list1.append(w3.eth.getBlock(i).transactions)

# Print the version of web3.py
import web3
print(web3.__version__)

# %% [code]
from web3 import Web3
import time
import os

# Set up node connection (example using Ganache)
infura_url = "http://127.0.0.1:7545"
web3 = Web3(Web3.HTTPProvider(infura_url))

# Check connection
if web3.is_connected():
    print("Connected to Ethereum network")
else:
    print("Failed to connect to Ethereum network")
    exit()

# Contract address and ABI
contract_address = "0x4D82Ce84D5F74c8BA4FC0B3fD7a24F9365B26aF5"  # Replace with your contract address
contract_abi = [
    {
        "inputs": [
            {
                "internalType": "address",
                "name": "user",
                "type": "address"
            }
        ],
        "name": "authorizeUser",
        "outputs": [],
        "stateMutability": "nonpayable",
        "type": "function"
    },
    {
        "inputs": [
            {
                "internalType": "string",
                "name": "K",
                "type": "string"
            },
            {
                "internalType": "string",
                "name": "value",
                "type": "string"
            },
            {
                "internalType": "bytes32",
                "name": "encryptedValue",
                "type": "bytes32"
            }
        ],
        "name": "generateLabelAndEncryptedValue",
        "outputs": [],
        "stateMutability": "nonpayable",
        "type": "function"
    },
    {
        "inputs": [
            {
                "internalType": "address",
                "name": "user",
                "type": "address"
            }
        ],
        "name": "revokeUser",
        "outputs": [],
        "stateMutability": "nonpayable",
        "type": "function"
    },
    {
        "inputs": [],
        "stateMutability": "nonpayable",
        "type": "constructor"
    },
    {
        "inputs": [],
        "name": "getAllEncryptedValues",
        "outputs": [
            {
                "internalType": "bytes32[]",
                "name": "",
                "type": "bytes32[]"
            }
        ],
        "stateMutability": "view",
        "type": "function"
    },
    {
        "inputs": [],
        "name": "getAllLabels",
        "outputs": [
            {
                "internalType": "bytes32[]",
                "name": "",
                "type": "bytes32[]"
            }
        ],
        "stateMutability": "view",
        "type": "function"
    },
    {
        "inputs": [],
        "name": "getAuthorizedUsers",
        "outputs": [
            {
                "internalType": "address[]",
                "name": "",
                "type": "address[]"
            }
        ],
        "stateMutability": "view",
        "type": "function"
    },
    {
        "inputs": [
            {
                "internalType": "bytes32",
                "name": "label",
                "type": "bytes32"
            }
        ],
        "name": "getEncryptedValue",
        "outputs": [
            {
                "internalType": "bytes32",
                "name": "",
                "type": "bytes32"
            }
        ],
        "stateMutability": "view",
        "type": "function"
    },
    {
        "inputs": [
            {
                "internalType": "bytes32",
                "name": "label",
                "type": "bytes32"
            }
        ],
        "name": "getToken",
        "outputs": [
            {
                "internalType": "uint256",
                "name": "version",
                "type": "uint256"
            },
            {
                "internalType": "uint256",
                "name": "count",
                "type": "uint256"
            },
            {
                "internalType": "bytes32",
                "name": "tokenValue",
                "type": "bytes32"
            }
        ],
        "stateMutability": "view",
        "type": "function"
    }
]

# Create contract object
contract = web3.eth.contract(address=contract_address, abi=contract_abi)

# Use environment variables or other secure ways to store private key
my_address = "0xCc6Ac451B42A6D970746CD4ce9bc1EE0169BCBC6"
private_key = "0xdc2bbc9768aa514fdea3af9fe4b2a4c3a2cb6dcde88f243aadbce7c8e0060815"  # Do not expose private key in public

# User address
user_to_authorize = Web3.to_checksum_address("0x56705b68ba34476B1FAbf2b7dD8B8f7B2d5193c1")

# Helper function: Build, sign, and send transaction
def send_transaction(func):
    nonce = web3.eth.get_transaction_count(my_address)
    gas_price = web3.eth.gas_price  # Dynamically get current gas price

    tx = func.build_transaction({
        'chainId': 1337,  # Local network ID
        'gas': 2000000,
        'gasPrice': gas_price,
        'nonce': nonce,
    })
    
    signed_tx = web3.eth.account.sign_transaction(tx, private_key)
    
    start_time = time.time()
    try:
        tx_hash = web3.eth.send_raw_transaction(signed_tx.rawTransaction)
        web3.eth.wait_for_transaction_receipt(tx_hash)
        end_time = time.time()
        
        # Calculate execution time (in milliseconds)
        execution_time = (end_time - start_time) * 1000
        print(f"Execution time: {execution_time:.2f} ms")
        print(f"Transaction hash: {tx_hash.hex()}")
    except Exception as e:
        print(f"An error occurred: {e}")

# Query authorized users
authorized_users = contract.functions.getAuthorizedUsers().call()
print(f"Authorized users: {authorized_users}")

if user_to_authorize in authorized_users:
    print(f"User {user_to_authorize} is already authorized.")
    
    # Ask if user wants to revoke access
    revoke = input(f"Do you want to revoke access for user {user_to_authorize}? (yes/no): ").strip().lower()
    if revoke == "yes":
        print(f"Revoking access for user {user_to_authorize}...")
        send_transaction(contract.functions.revokeUser(user_to_authorize))
    else:
        print(f"User {user_to_authorize} remains authorized.")
else:
    print(f"Authorizing user {user_to_authorize}...")
    send_transaction(contract.functions.authorizeUser(user_to_authorize))

# %% [code]
from Crypto.Cipher import AES
from Crypto.Util.Padding import pad, unpad
import os
import timeit

def generate_key():
    """Generate a random key"""
    return os.urandom(16)  # 16-byte key for AES-128

def encrypt(plaintext, key):
    """Encrypt the plaintext using the given key"""
    cipher = AES.new(key, AES.MODE_CBC)
    iv = cipher.iv
    ciphertext = cipher.encrypt(pad(plaintext, AES.block_size))
    return iv, ciphertext

def decrypt(ciphertext, key, iv):
    """Decrypt the ciphertext using the given key and IV"""
    cipher_dec = AES.new(key, AES.MODE_CBC, iv)
    decrypted_text = unpad(cipher_dec.decrypt(ciphertext), AES.block_size)
    return decrypted_text

def to_bytes32(data):
    """Convert a byte array to bytes32 format"""
    if len(data) > 32:
        return data[:32]  # Truncate to 32 bytes
    elif len(data) < 32:
        return data.ljust(32, b'\x00')  # Pad to 32 bytes
    return data

# Example usage
if __name__ == "__main__":
    # Measure key generation time
    key_generation_time = timeit.timeit(generate_key, number=1)
    key = generate_key()
    print(f"Key generation time: {key_generation_time:.8f} seconds")

    plaintext = b"Patient Name: John Smith - Gender: Male - Birth Date: 1975-05-22 - Visit Date: 2024-09-12 - Hospital: Mayo Clinic - Department: Cardiology - Doctor: Dr. Emily Davis - Diagnosis: Hypertension - Medication: Amlodipine - Blood Pressure: 140/90 mmHg - Heart Rate: 75 bpm - Blood Sugar: 110 mg/dL - Weight: 82 kg - Height: 178 cm - Oxygen Saturation: 98%"    

    # Measure encryption time
    encryption_time = timeit.timeit(lambda: encrypt(plaintext, key), number=1)
    iv, ciphertext = encrypt(plaintext, key)
    print(f"Encryption time: {encryption_time:.8f} seconds")
    
    # Convert ciphertext to bytes32
    ciphertext_bytes32 = to_bytes32(ciphertext)
    
    # Output in hexadecimal format
    print(f"Ciphertext: {ciphertext}")
    print(f"Ciphertext (bytes32): {'0x' + ciphertext_bytes32.hex()}")  # Prefix with 0x

    # Measure decryption time
    decryption_time = timeit.timeit(lambda: decrypt(ciphertext, key, iv), number=1)
    decrypted_text = decrypt(ciphertext, key, iv)
    print(f"Decryption time: {decryption_time:.8f} seconds")

    # Output decrypted result
    print(f"Decrypted text: {decrypted_text.decode()}")

# %% [code]
# Query the latest block information
latest_block = web3.eth.get_block('latest')
print(w3.eth.get_block('latest'))
print("\n")

# Get Block Gas Limit
block_gas_limit = latest_block['gasLimit']
print(f"Block Gas Limit: {block_gas_limit}")

# %% [code]
#Getting time data！！！！


import time
from web3 import Web3

# Connect to Remix's local blockchain (Ganache)
web3 = Web3(Web3.HTTPProvider('http://127.0.0.1:7545'))

# Check if connected successfully
if not web3.isConnected():
    raise Exception("Failed to connect to Ethereum network!")

# Contract ABI and contract address
contract_address = "0x4D82Ce84D5F74c8BA4FC0B3fD7a24F9365B26aF5"  # Replace with your contract address
contract_abi = [
    {
        "inputs": [
            {
                "internalType": "address",
                "name": "user",
                "type": "address"
            }
        ],
        "name": "authorizeUser",
        "outputs": [],
        "stateMutability": "nonpayable",
        "type": "function"
    },
    {
        "inputs": [
            {
                "internalType": "string",
                "name": "K",
                "type": "string"
            },
            {
                "internalType": "string",
                "name": "value",
                "type": "string"
            },
            {
                "internalType": "bytes32",
                "name": "encryptedValue",
                "type": "bytes32"
            }
        ],
        "name": "generateLabelAndEncryptedValue",
        "outputs": [],
        "stateMutability": "nonpayable",
        "type": "function"
    },
    {
        "inputs": [
            {
                "internalType": "address",
                "name": "user",
                "type": "address"
            }
        ],
        "name": "revokeUser",
        "outputs": [],
        "stateMutability": "nonpayable",
        "type": "function"
    },
    {
        "inputs": [],
        "stateMutability": "nonpayable",
        "type": "constructor"
    },
    {
        "inputs": [],
        "name": "getAllEncryptedValues",
        "outputs": [
            {
                "internalType": "bytes32[]",
                "name": "",
                "type": "bytes32[]"
            }
        ],
        "stateMutability": "view",
        "type": "function"
    },
    {
        "inputs": [],
        "name": "getAllLabels",
        "outputs": [
            {
                "internalType": "bytes32[]",
                "name": "",
                "type": "bytes32[]"
            }
        ],
        "stateMutability": "view",
        "type": "function"
    },
    {
        "inputs": [],
        "name": "getAuthorizedUsers",
        "outputs": [
            {
                "internalType": "address[]",
                "name": "",
                "type": "address[]"
            }
        ],
        "stateMutability": "view",
        "type": "function"
    },
    {
        "inputs": [
            {
                "internalType": "bytes32",
                "name": "label",
                "type": "bytes32"
            }
        ],
        "name": "getEncryptedValue",
        "outputs": [
            {
                "internalType": "bytes32",
                "name": "",
                "type": "bytes32"
            }
        ],
        "stateMutability": "view",
        "type": "function"
    },
    {
        "inputs": [
            {
                "internalType": "bytes32",
                "name": "label",
                "type": "bytes32"
            }
        ],
        "name": "getToken",
        "outputs": [
            {
                "internalType": "uint256",
                "name": "version",
                "type": "uint256"
            },
            {
                "internalType": "uint256",
                "name": "count",
                "type": "uint256"
            },
            {
                "internalType": "bytes32",
                "name": "tokenValue",
                "type": "bytes32"
            }
        ],
        "stateMutability": "view",
        "type": "function"
    }
]

# Get the contract instance
contract = web3.eth.contract(address=contract_address, abi=contract_abi)

# Set an account address (for sending transactions)
account = web3.eth.accounts[0]  # Or replace with your account address

# Decorator to record function execution time
def time_function(func):
    def wrapper(*args, **kwargs):
        start_time = time.time()  # Record the start time
        result = func(*args, **kwargs)
        end_time = time.time()  # Record the end time
        execution_time = end_time - start_time
        print(f"Function '{func.__name__}' executed in {execution_time:.4f} seconds.")
        return result
    return wrapper

# Example function: Call a function from the contract
@time_function
def call_contract_function(func_name, *args):
    func = contract.functions[func_name](*args)
    tx_hash = func.transact({'from': account})
    receipt = web3.eth.waitForTransactionReceipt(tx_hash)
    return receipt

# Example usage: Call a contract function and log execution time
if __name__ == "__main__":
    # Call a function from the contract
    try:
        receipt = call_contract_function('someFunction')
        print("Transaction Receipt:", receipt)
    except Exception as e:
        print("Error:", e)


# %% [code]
import matplotlib.pyplot as plt
from web3 import Web3
import time

# Connect to Remix's local blockchain (Ganache)
web3 = Web3(Web3.HTTPProvider('http://127.0.0.1:7545')) 

# Check if connected successfully
if not web3.isConnected():
    raise Exception("Failed to connect to Ethereum network!")

# Contract ABI and address
contract_address = "0x4D82Ce84D5F74c8BA4FC0B3fD7a24F9365B26aF5" 
contract_abi = [
    {
        "inputs": [
            {
                "internalType": "address",
                "name": "user",
                "type": "address"
            }
        ],
        "name": "authorizeUser",
        "outputs": [],
        "stateMutability": "nonpayable",
        "type": "function"
    },
    {
        "inputs": [
            {
                "internalType": "string",
                "name": "K",
                "type": "string"
            },
            {
                "internalType": "string",
                "name": "value",
                "type": "string"
            },
            {
                "internalType": "bytes32",
                "name": "encryptedValue",
                "type": "bytes32"
            }
        ],
        "name": "generateLabelAndEncryptedValue",
        "outputs": [],
        "stateMutability": "nonpayable",
        "type": "function"
    },
    {
        "inputs": [
            {
                "internalType": "address",
                "name": "user",
                "type": "address"
            }
        ],
        "name": "revokeUser",
        "outputs": [],
        "stateMutability": "nonpayable",
        "type": "function"
    },
    {
        "inputs": [],
        "stateMutability": "nonpayable",
        "type": "constructor"
    },
    {
        "inputs": [],
        "name": "getAllEncryptedValues",
        "outputs": [
            {
                "internalType": "bytes32[]",
                "name": "",
                "type": "bytes32[]"
            }
        ],
        "stateMutability": "view",
        "type": "function"
    },
    {
        "inputs": [],
        "name": "getAllLabels",
        "outputs": [
            {
                "internalType": "bytes32[]",
                "name": "",
                "type": "bytes32[]"
            }
        ],
        "stateMutability": "view",
        "type": "function"
    },
    {
        "inputs": [],
        "name": "getAuthorizedUsers",
        "outputs": [
            {
                "internalType": "address[]",
                "name": "",
                "type": "address[]"
            }
        ],
        "stateMutability": "view",
        "type": "function"
    },
    {
        "inputs": [
            {
                "internalType": "bytes32",
                "name": "label",
                "type": "bytes32"
            }
        ],
        "name": "getEncryptedValue",
        "outputs": [
            {
                "internalType": "bytes32",
                "name": "",
                "type": "bytes32"
            }
        ],
        "stateMutability": "view",
        "type": "function"
    },
    {
        "inputs": [
            {
                "internalType": "bytes32",
                "name": "label",
                "type": "bytes32"
            }
        ],
        "name": "getToken",
        "outputs": [
            {
                "internalType": "uint256",
                "name": "version",
                "type": "uint256"
            },
            {
                "internalType": "uint256",
                "name": "count",
                "type": "uint256"
            },
            {
                "internalType": "bytes32",
                "name": "tokenValue",
                "type": "bytes32"
            }
        ],
        "stateMutability": "view",
        "type": "function"
    }
]

# Get the contract instance
contract = web3.eth.contract(address=contract_address, abi=contract_abi)

# Set an account address (for sending transactions)
account = web3.eth.accounts[5]  

# Function to fetch data from the contract
def fetch_data_from_contract(func_name, *args):
    func = contract.functions[func_name](*args)
    result = func.call()
    return result

# Function to plot the chart
def plot_chart(ax, title, plaintext_length, method_a, method_b, proposed, labels):
    if method_a is not None:
        ax.plot(plaintext_length, method_a, label=labels[0], marker='o', color='#008000')  # Green
    if method_b is not None:
        ax.plot(plaintext_length, method_b, label=labels[1], marker='o', color='#FFA500')  # Orange
    ax.plot(plaintext_length, proposed, label='Proposed', marker='o', color='#FF0000')  # Red

    ax.set_title(title, fontsize=14)
    ax.set_xlabel('Number of attributes', fontsize=12)
    ax.set_ylabel('Time consumption (S)', fontsize=12)
    ax.legend()
    ax.grid(True)

# Data (Fetch from contract instead of hardcoded values)
attributes = [0, 10, 20, 30, 40, 50]  

# Get data from contract for each method
data = {
    'Data encryption': (fetch_data_from_contract('getData', 'DataEncryption'), None, fetch_data_from_contract('getData', 'Proposed')),
    'Label generation': (None, fetch_data_from_contract('getData', 'LabelGeneration'), fetch_data_from_contract('getData', 'Proposed')),
    'Token generation': (
        fetch_data_from_contract('getData', 'TokenGeneration2022'), 
        fetch_data_from_contract('getData', 'TokenGeneration2023'), 
        fetch_data_from_contract('getData', 'Proposed')
    ),
    'Search': (
        fetch_data_from_contract('getData', 'Search2022'), 
        fetch_data_from_contract('getData', 'Search2023'), 
        fetch_data_from_contract('getData', 'Proposed')
    )
}

# Labels for each subplot
labels = {
    'Data encryption': ['Xiang and Zhao(2022)', 'Proposed'],
    'Label generation': ['Proposed', 'Liu et al.(2023)'],
    'Token generation': ['Xiang and Zhao(2022)', 'Liu et al.(2023)', 'Proposed'],
    'Search': ['Xiang and Zhao(2022)', 'Liu et al.(2023)', 'Proposed']
}

# Set figure size and create 2x2 subplots
fig, axs = plt.subplots(2, 2, figsize=(10, 10))

# Plot each subplot
for i, (title, methods) in enumerate(data.items()):
    ax = axs[i // 2, i % 2]
    plot_chart(ax, title, attributes, *methods, labels[title])

# Adjust layout to avoid label overlap
plt.tight_layout()

# Show the plot
plt.show()


# %% [code]
import matplotlib.pyplot as plt
from matplotlib.ticker import FormatStrFormatter

# Data
labels = ['Li et al.(2021b)', 'Ali et al.(2022)', 'Xiang and Zhao(2022)', 'Liu et al.(2023)', 'Proposed']
values = [0.20527, 0.37851, 0.20793, 0.36216, 0.16699]

# Create figure
fig, ax = plt.subplots(figsize=(8, 6))

# Set X-axis positions and plot the bar chart (bars are thinner)
x = range(len(labels))
bars = ax.bar(x, values, color='#2F5C85', width=0.5)

# Set axis labels and formatting
ax.set_ylabel('Computation time (s)', fontsize=16)
ax.set_xticks(x)
ax.set_xticklabels(labels, fontsize=10, rotation=20)
ax.yaxis.set_major_formatter(FormatStrFormatter('%.1f'))
ax.tick_params(axis='y', labelsize=14)

# Adjust Y-axis range (automatically calculate based on the data range)
max_value = max(values)
ax.set_ylim(top=max_value * 1.2)

# Display values above the bars
for bar in bars:
    yval = bar.get_height()
    ax.text(
        bar.get_x() + bar.get_width()/2,
        yval * 1.02,
        f'{yval:.3f}',
        ha='center',
        va='bottom',
        fontsize=12,
        fontweight='bold'
    )

# Remove grid
ax.grid(False)

plt.tight_layout()
#plt.savefig("framework_computation0401.pdf", format='pdf', bbox_inches='tight')
plt.show()

# %% [code]
