# Supplementary material for: SENSH: a blockchain-based searchable encrypted data sharing scheme in smart healthcare
Source: PeerJ Comput Sci. 2025 Sep 8;11:e3166. doi: 10.7717/peerj-cs.3166 (PMC12453776; doi:10.7717/peerj-cs.3166)
Supplement: Supplemental Information 1 [file peerj-cs-11-3166-s001.zip › code/smart contract/BF.sol]

// SPDX-License-Identifier: MIT
pragma solidity 0.8.7;

/// @title Enhanced Bloom Filter with Optional Deletion
/// @author GPT
/// @notice Supports standard and counting Bloom filters (with deletion), suitable for deduplication and set membership
contract BloomFilter {
    uint256 private constant FILTER_WORD_SIZE = 256;

    uint256 public size;           // Total number of bits
    uint256 public hashCount;      // Number of hash functions
    bool public enableDelete;      // Whether deletion is enabled (counting Bloom filter)

    uint256[] private bitArray;    // Bit array for standard Bloom filter
    mapping(uint256 => uint256) private countMap; // Count map used when deletion is enabled

    /// @notice Bloom filter constructor
    /// @param _size Bit array size (prime number recommended to reduce collisions)
    /// @param _hashCount Number of hash functions (typically ln(2) * (m/n))
    /// @param _enableDelete Enable deletion support (consumes more gas)
    constructor(uint256 _size, uint256 _hashCount, bool _enableDelete) {
        size = _size;
        hashCount = _hashCount;
        enableDelete = _enableDelete;
        bitArray = new uint256[]((_size + FILTER_WORD_SIZE - 1) / FILTER_WORD_SIZE);
    }

    /// @dev Internal hash function with seed perturbation
    function _hash(bytes32 input, uint256 seed) private pure returns (uint256) {
        return uint256(keccak256(abi.encodePacked(input, seed)));
    }

    /// @notice Add an item to the filter
    function add(bytes32 item) public {
        for (uint256 i = 0; i < hashCount; i++) {
            uint256 index = _hash(item, i) % size;
            uint256 wordIndex = index / FILTER_WORD_SIZE;
            uint256 bitIndex = index % FILTER_WORD_SIZE;

            bitArray[wordIndex] |= (1 << bitIndex);

            if (enableDelete) {
                countMap[index] += 1;
            }
        }
    }

    /// @notice Check if an item exists in the filter
    function exists(bytes32 item) public view returns (bool) {
        for (uint256 i = 0; i < hashCount; i++) {
            uint256 index = _hash(item, i) % size;
            uint256 wordIndex = index / FILTER_WORD_SIZE;
            uint256 bitIndex = index % FILTER_WORD_SIZE;

            if ((bitArray[wordIndex] & (1 << bitIndex)) == 0) {
                return false;
            }

            if (enableDelete && countMap[index] == 0) {
                return false;
            }
        }
        return true;
    }

    /// @notice Remove an item from the filter (only when deletion is enabled)
    function remove(bytes32 item) public {
        require(enableDelete, "Deletion not enabled");

        for (uint256 i = 0; i < hashCount; i++) {
            uint256 index = _hash(item, i) % size;
            uint256 wordIndex = index / FILTER_WORD_SIZE;
            uint256 bitIndex = index % FILTER_WORD_SIZE;

            if (countMap[index] > 0) {
                countMap[index] -= 1;
                if (countMap[index] == 0) {
                    bitArray[wordIndex] &= ~(1 << bitIndex);
                }
            }
        }
    }

    /// @notice Clear the entire Bloom filter (generally not used)
    function clear() public {
        for (uint256 i = 0; i < bitArray.length; i++) {
            bitArray[i] = 0;
        }

        if (enableDelete) {
            // NOTE: countMap cannot be iterated and cleared, consider redeploying
        }
    }

    /// @notice View bit status at a specific index (for debugging)
    function getBit(uint256 index) public view returns (bool) {
        require(index < size, "Index out of bounds");
        uint256 wordIndex = index / FILTER_WORD_SIZE;
        uint256 bitIndex = index % FILTER_WORD_SIZE;
        return (bitArray[wordIndex] & (1 << bitIndex)) != 0;
    }
}
