# Supplementary material for: SENSH: a blockchain-based searchable encrypted data sharing scheme in smart healthcare
Source: PeerJ Comput Sci. 2025 Sep 8;11:e3166. doi: 10.7717/peerj-cs.3166 (PMC12453776; doi:10.7717/peerj-cs.3166)
Supplement: Supplemental Information 1 [file peerj-cs-11-3166-s001.zip › code/smart contract/SE.sol]

// SPDX-License-Identifier: MIT
pragma solidity 0.8.7;

import "./BF.sol"; // Import Bloom Filter interface and contract

// Searchable Encryption Contract
contract SearchableEncryption {
    struct Token { // Stores token information
        uint256 version;
        uint256 count;
        bytes32 tokenValue; // Generated token
    }

    mapping(address => bool) private authorizedUsers; // Tracks authorization status of addresses
    mapping(bytes32 => bytes32) private LEDD; // Stores label-encrypted data pairs
    mapping (bytes32 => Token) private tokens; // Stores generated tokens
    uint256 private currentVersion;
    address[] private authorizedAddresses;
    bytes32[] private allLabels;
    bytes32 private searchResult;
    BloomFilter private authorizedUsersFilter;
    BloomFilter private labelsFilter;

    // Records function call start and end timestamps per user
    mapping(address => mapping(string => uint256)) private startTimestamps;
    mapping(address => mapping(string => uint256)) private endTimestamps;

    constructor() {
        currentVersion = 1;  // Set initial version to 1
        authorizedUsersFilter = new BloomFilter(1000, 3);
        labelsFilter = new BloomFilter(1000, 3);
        authorizedUsers[msg.sender] = true;
        authorizedUsersFilter.add(bytes32(uint256(uint160(msg.sender))));
        authorizedAddresses.push(msg.sender);
    }

    // Restricts function access to authorized users only
    modifier onlyAuthorized() {
        require(authorizedUsersFilter.exists(bytes32(uint256(uint160(msg.sender)))), "Not authorized");
        _;
    }

    // ========== Timestamp Record Functions ==========
    function _recordStart(string memory functionName) private {
        startTimestamps[msg.sender][functionName] = block.timestamp;
    }

    function _recordEnd(string memory functionName) private {
        endTimestamps[msg.sender][functionName] = block.timestamp;
    }

    function getExecutionTime(string memory functionName) public view returns (uint256) {
        uint256 start = startTimestamps[msg.sender][functionName];
        uint256 end = endTimestamps[msg.sender][functionName];
        require(start > 0 && end > 0 && end >= start, "Execution time not recorded properly");
        return end - start;
    }

    // ========== Core Functions ==========

    // Grants authorization to a specific address
    function authorizeUser(address user) public onlyAuthorized {
        _recordStart("authorizeUser");

        bytes32 userHash = bytes32(uint256(uint160(user)));
        require(!authorizedUsersFilter.exists(userHash), "User already authorized!");
        authorizedUsersFilter.add(userHash);
        authorizedAddresses.push(user); // Add to authorized list

        _recordEnd("authorizeUser");
    }

    // Returns the list of authorized users
    function getAuthorizedUsers() public view returns (address[] memory) {
        return authorizedAddresses;
    }

    // Revokes authorization from a specific address
    function revokeUser(address user) public onlyAuthorized {
        _recordStart("revokeUser");

        bytes32 userHash = bytes32(uint256(uint160(user)));
        require(authorizedUsersFilter.exists(userHash), "User not authorized");

        uint256 length = authorizedAddresses.length;
        for (uint256 i = 0; i < length; i++) {
            if (authorizedAddresses[i] == user) {
                authorizedAddresses[i] = authorizedAddresses[length - 1];
                authorizedAddresses.pop();
                break;
            }
        }

        _recordEnd("revokeUser");
    }

    // Generates a label
    function generateLabel(string memory K, string memory value, bytes32 encryptedValue) public {
        _recordStart("generateLabel");

        // Generate random key k1
        bytes32 k1 = keccak256(abi.encodePacked(K, "k1"));
        bytes32 label = keccak256(abi.encodePacked(k1, value));
        LEDD[label] = encryptedValue;
        allLabels.push(label);
        labelsFilter.add(label);

        _recordEnd("generateLabel");
    }

    // Generates a token for a label
    function generateToken(bytes32 label) public onlyAuthorized {
        _recordStart("generateToken");

        Token storage token = tokens[label];
        token.count += 1; // Increment count
        // Generate random key k2
        bytes32 k2 = keccak256(abi.encodePacked(label, "k2"));
        token.tokenValue = keccak256(abi.encodePacked(label, currentVersion, token.count, k2));

        _recordEnd("generateToken");
    }

    // Searches encrypted value by label
    function search(bytes32 label) public onlyAuthorized {
        _recordStart("search");

        require(labelsFilter.exists(label), "Label does not exist in the bloom filter");
        searchResult = LEDD[label]; // Store result

        _recordEnd("search");
    }

    function getAllLabels() public view onlyAuthorized returns (bytes32[] memory) {
        return allLabels;
    }

    // ========== Getters ==========
    function getAllEncryptedValues() public view onlyAuthorized returns (bytes32[] memory) {
        bytes32[] memory encryptedValues = new bytes32[](allLabels.length);
        for (uint256 i = 0; i < allLabels.length; i++) {
            encryptedValues[i] = LEDD[allLabels[i]];
        }
        return encryptedValues;
    }

    function getToken() public view onlyAuthorized returns (Token[] memory) {
        Token[] memory allTokens = new Token[](allLabels.length);
        for (uint256 i = 0; i < allLabels.length; i++) {
            allTokens[i] = tokens[allLabels[i]];
        }
        return allTokens;
    }

    function getResult() public view onlyAuthorized returns (bytes32) {
        return searchResult;
    }
}
